# Supplementary material for: Prioritizing candidate genes post-GWAS using multiple sources of data for mastitis resistance in dairy cattle
Source: BMC Genomics. 2018 Sep 6;19:656. doi: 10.1186/s12864-018-5050-x (PMC6127918; doi:10.1186/s12864-018-5050-x)
Supplement: Supplementary file 1 — Table S1. The full list of the significant gene from the gene-based analysis. Table S2. The full list of gene significant both in gene-based analysis and differential expression. (XLSX 72 kb) [file 12864_2018_5050_MOESM1_ESM.xlsx]

## Sheet: Table S1
Table S1. The full list of the significant gene from the gene analysis
Ensembl_ID	Chr	start	end	P-value	gene_name
ENSBTAG00000030669	3	86788072	87273175	1.1653e-06	FGGY
ENSBTAG00000011640	3	90185369	90272863	2.2936e-10	PLPP3
ENSBTAG00000046915	3	91541033	91541967	1.4631e-08	ENSBTAG00000046915
ENSBTAG00000004688	3	91981619	92014282	1.085e-06	DHCR24
ENSBTAG00000019801	3	92245963	92260622	5.8986e-07	LOC615989
ENSBTAG00000010717	3	92411760	92576787	5.1949e-07	SSBP3
ENSBTAG00000020036	3	92646538	92666926	2.7125e-08	ENSBTAG00000020036
ENSBTAG00000014289	3	94600424	94713143	2.2479e-07	ZFYVE9
ENSBTAG00000011025	3	94837405	94859216	1.078e-06	BTF3L4
ENSBTAG00000011024	3	94860380	94895914	7.4126e-10	TXNDC12
ENSBTAG00000005337	3	94917406	94985342	7.7705e-09	RAB3B
ENSBTAG00000021174	3	95041110	95122769	1.0259e-08	NRDC
ENSBTAG00000021170	3	95124031	95288435	1.5688e-07	OSBPL9
ENSBTAG00000014482	3	95937279	96434760	2.0292e-08	FAF1
ENSBTAG00000045402	3	96420815	96420943	1.0931e-06	ENSBTAG00000045402
ENSBTAG00000014225	3	98567049	98587443	9.5424e-07	SLC5A9
ENSBTAG00000015647	3	99666161	99714764	1.4184e-07	LOC100847677
ENSBTAG00000037890	3	99806666	99820784	1.44e-07	CYP4A11
ENSBTAG00000015891	3	100351395	100374287	5.6913e-07	NSUN4
ENSBTAG00000009603	3	100391833	100401195	1.9965e-06	UQCRH
ENSBTAG00000045664	3	100401226	100419716	2.7767e-07	ENSBTAG00000045664
ENSBTAG00000019904	3	100411038	100415225	2.8023e-07	LRRC41
ENSBTAG00000019901	3	100419939	100445702	4.4272e-08	RAD54L
ENSBTAG00000015288	3	101809788	101813887	1.7507e-06	BEST4
ENSBTAG00000011822	3	101876647	101939033	2.0956e-06	C3H1orf228
ENSBTAG00000012355	3	101957666	102232064	1.9226e-07	RNF220
ENSBTAG00000034936	4	9471570	9574424	2.7909e-07	ANKIB1
ENSBTAG00000015654	4	12389567	12423459	1.8335e-06	PON1
ENSBTAG00000018185	4	12597838	12699701	2.8847e-08	ASB4
ENSBTAG00000027134	4	12944830	13323452	1.6437e-06	ENSBTAG00000027134
ENSBTAG00000024420	4	15332616	15511692	1.1131e-06	ENSBTAG00000024420
ENSBTAG00000009207	4	46474531	46565717	1.1751e-06	KMT2E
ENSBTAG00000002175	4	46569421	46644956	7.1297e-07	SRPK2
ENSBTAG00000010062	4	48956493	49014467	3.924e-07	SLC26A4
ENSBTAG00000015547	4	49058943	49092515	3.2722e-08	SLC26A3
ENSBTAG00000011412	4	49263419	49339822	1.053e-07	LAMB1
ENSBTAG00000033169	4	49384791	49473121	3.6514e-09	ENSBTAG00000033169
ENSBTAG00000006732	4	49526574	49615802	2.2665e-06	NRCAM
ENSBTAG00000015366	4	50009882	50020466	5.4079e-07	SFRP4
ENSBTAG00000000169	4	51294535	51370344	2.2097e-06	ASZ1
ENSBTAG00000010756	4	51479799	51748321	2.2586e-09	ST7
ENSBTAG00000004072	4	51781849	51836823	1.2658e-07	CAPZA2
ENSBTAG00000021543	4	53756424	53854749	1.8312e-07	MDFIC
ENSBTAG00000004398	4	57127737	58083528	1.3815e-09	ENSBTAG00000004398
ENSBTAG00000003490	4	60368439	60838992	9.7704e-09	ELMO1
ENSBTAG00000018119	4	60940663	61125662	1.5135e-08	AOAH
ENSBTAG00000017541	4	62198457	62241284	7.1067e-11	TBX20
ENSBTAG00000006528	4	63649808	64105542	6.0851e-08	BBS9
ENSBTAG00000025110	4	63933402	63937149	1.432e-07	ENSBTAG00000025110
ENSBTAG00000046308	4	67781717	68200912	6.0872e-07	ENSBTAG00000046308
ENSBTAG00000021216	4	78221619	78492463	1.6489e-07	ENSBTAG00000021216
ENSBTAG00000001582	4	99118954	99140956	1.3317e-07	AKR1B10
ENSBTAG00000000510	5	27962235	27968039	1.5915e-06	ATG101
ENSBTAG00000021339	5	28211640	28331404	8.3213e-09	SCN8A
ENSBTAG00000017950	5	28470126	28528971	2.1949e-07	SLC4A8
ENSBTAG00000008897	5	28640675	28677837	1.4821e-06	BIN2
ENSBTAG00000032914	5	28887967	28914607	4.1494e-09	SLC11A2
ENSBTAG00000032902	5	29012107	29034478	2.0751e-06	LOC512464
ENSBTAG00000047358	5	29135858	29148172	1.0919e-06	HIGD1C
ENSBTAG00000005246	5	29347733	29579488	9.6455e-07	DIP2B
ENSBTAG00000020508	5	29553109	29553662	1.3202e-08	ENSBTAG00000020508
ENSBTAG00000012342	5	29804689	29898282	6.7986e-10	LIMA1
ENSBTAG00000012784	5	30042571	30059413	1.1386e-06	RACGAP1
ENSBTAG00000018588	5	30281520	30298109	4.9481e-08	TMBIM6
ENSBTAG00000004660	5	30474208	30548409	6.0331e-07	SPATS2
ENSBTAG00000001489	5	30821251	30825700	1.2298e-06	TUBA1A
ENSBTAG00000014429	5	30931917	30964080	9.3255e-09	KMT2D
ENSBTAG00000014426	5	30971839	30982102	5.5492e-09	PRKAG1
ENSBTAG00000015825	5	31052621	31060822	2.057e-06	CCDC65
ENSBTAG00000005464	5	31160699	31176231	4.9466e-07	ADCY6
ENSBTAG00000005861	5	31221136	31257293	1.4751e-09	CCNT1
ENSBTAG00000002693	5	31266940	31285052	2.9245e-09	KANSL2
ENSBTAG00000005859	5	31347861	31349882	1.3219e-08	LALBA
ENSBTAG00000038290	5	31483512	31484447	6.8447e-07	LOC515887
ENSBTAG00000016496	5	32100937	32106571	5.1321e-07	ZNF641
ENSBTAG00000032428	5	32240304	32241299	7.8179e-07	ENSBTAG00000032428
ENSBTAG00000032429	5	32263608	32264561	1.0206e-09	ENSBTAG00000032429
ENSBTAG00000002390	5	32277008	32278883	1.5266e-06	CCDC184
ENSBTAG00000000289	5	32303361	32311809	8.2003e-07	ASB8
ENSBTAG00000000286	5	32312957	32337525	3.4396e-09	PFKM
ENSBTAG00000012423	5	32363553	32407690	1.1316e-08	SENP1
ENSBTAG00000013155	5	32450298	32481276	6.0904e-07	COL2A1
ENSBTAG00000000454	5	32486385	32491855	2.8955e-09	TMEM106C
ENSBTAG00000016414	5	32550521	32606144	8.641e-10	VDR
ENSBTAG00000012275	5	32731732	32748812	1.3481e-06	ENDOU
ENSBTAG00000018690	5	32758121	32797296	2.9419e-10	RPAP3
ENSBTAG00000011105	5	34028553	34042996	2.9716e-07	SLC38A2
ENSBTAG00000000859	5	34145240	34198996	1.9475e-10	SLC38A1
ENSBTAG00000002902	5	35059697	35150452	1.829e-07	ANO6
ENSBTAG00000006635	5	35473720	35510899	2.3773e-08	DBX2
ENSBTAG00000032183	5	35657329	36042694	4.289e-07	NELL2
ENSBTAG00000032148	5	36197272	36807308	5.9949e-10	ENSBTAG00000032148
ENSBTAG00000000395	5	37102590	37332440	4.7552e-09	ADAMTS20
ENSBTAG00000015024	5	38763552	38809940	7.3292e-10	GXYLT1
ENSBTAG00000043962	5	41062652	41559936	1.7681e-10	SLC2A13
ENSBTAG00000044176	5	41609580	41673874	1.1196e-06	C5H12orf40
ENSBTAG00000004832	5	42075175	42147586	7.9913e-07	KIF21A
ENSBTAG00000015311	5	42837597	43112731	6.5835e-08	PTPRR
ENSBTAG00000015296	5	43114782	43239445	5.2337e-08	PTPRB
ENSBTAG00000031919	5	45246217	45263369	4.8751e-09	SLC35E3
ENSBTAG00000006911	5	45275637	45323760	1.3612e-07	NUP107
ENSBTAG00000012529	5	45830158	45834981	2.2286e-07	IFNG
ENSBTAG00000018861	5	49606970	49682912	8.7094e-08	C5H12orf56
ENSBTAG00000002313	5	83398954	83986176	3.3986e-07	ITPR2
ENSBTAG00000009778	5	85167396	85206651	2.0888e-08	KRAS
ENSBTAG00000026624	5	85210770	85217660	7.1725e-07	ETFRF1
ENSBTAG00000002972	5	85217886	85310153	3.6633e-08	CASC1
ENSBTAG00000019711	5	85310640	85366003	5.4609e-07	ENSBTAG00000019711
ENSBTAG00000013825	5	85480247	85597788	2.0535e-07	BCAT1
ENSBTAG00000019294	5	88677586	88831324	1.1388e-08	ABCC9
ENSBTAG00000022329	5	89323086	89391585	2.1681e-07	SLCO1B3
ENSBTAG00000008541	5	93926791	93950162	1.5295e-06	MGST1
ENSBTAG00000022167	5	94316293	94434347	1.5918e-08	DERA
ENSBTAG00000002362	5	97520910	97524789	1.6908e-06	APOLD1
ENSBTAG00000008989	5	97814581	97911805	5.5054e-08	BORCS5
ENSBTAG00000046324	5	100926603	100938555	1.6449e-07	CLEC2D
ENSBTAG00000047347	5	105996438	106014092	4.9848e-11	LOC100336690
ENSBTAG00000006800	5	106157909	106169922	1.5623e-08	FGF6
ENSBTAG00000038415	5	107649324	107666752	1.1417e-07	SLC6A12
ENSBTAG00000020472	5	107730640	107791602	1.4914e-08	KDM5A
ENSBTAG00000000049	5	107796085	107822807	3.1403e-11	CCDC77
ENSBTAG00000013658	5	108308618	108549124	2.1178e-06	ERC1
ENSBTAG00000030285	5	108814604	108857086	6.2439e-08	DCP1B
ENSBTAG00000013956	5	109584777	109635907	2.2811e-07	BCL2L13
ENSBTAG00000030189	5	115127019	115419183	9.9507e-08	EFCAB6
ENSBTAG00000014463	6	12965030	13272298	9.4136e-07	CAMK2D
ENSBTAG00000008332	6	16067025	16146266	6.8682e-07	ENPEP
ENSBTAG00000010564	6	16376642	16510240	8.7523e-07	ELOVL6
ENSBTAG00000000751	6	16727622	16740695	8.7047e-07	RRH
ENSBTAG00000015230	6	16828642	16843001	3.6178e-08	PLA2G12A
ENSBTAG00000012537	6	16847111	16867961	1.8056e-09	CASP6
ENSBTAG00000012972	6	18512364	18533033	2.0777e-09	CYP2U1
ENSBTAG00000047891	6	20091366	20100940	6.7838e-07	GIMD1
ENSBTAG00000004230	6	20111150	20138597	2.306e-06	AIMP1
ENSBTAG00000004227	6	20138930	20348418	7.8104e-11	TBCK
ENSBTAG00000006686	6	20450525	20529959	3.2146e-07	NPNT
ENSBTAG00000033648	6	20728486	20752923	2.1174e-06	INTS12
ENSBTAG00000002428	6	20984354	21082553	2.9527e-10	PPA2
ENSBTAG00000017682	6	21176966	21218829	6.0632e-07	TET2
ENSBTAG00000019761	6	23390299	23541416	7.4785e-07	MANBA
ENSBTAG00000020270	6	23557311	23679508	1.3277e-09	NFKB1
ENSBTAG00000005668	6	23816193	23898886	9.0799e-09	SLC39A8
ENSBTAG00000015297	6	24052979	24096194	2.9676e-08	ENSBTAG00000015297
ENSBTAG00000016005	6	24812682	25136247	1.2355e-09	PPP3CA
ENSBTAG00000034206	6	25578634	25700215	1.1982e-08	EMCN
ENSBTAG00000012343	6	27333479	27512867	2.3164e-10	TSPAN5
ENSBTAG00000011817	6	66519802	66605788	3.4042e-07	GABRA2
ENSBTAG00000001348	6	67746952	67761215	1.9177e-06	COMMD8
ENSBTAG00000005055	6	68405247	68449203	4.5195e-07	TXK
ENSBTAG00000005062	6	68468930	68530673	3.6854e-08	TEC
ENSBTAG00000000137	6	68829579	68974140	4.7417e-07	FRYL
ENSBTAG00000021347	6	69282673	69334640	2.2192e-06	CWH43
ENSBTAG00000018106	6	69564009	69608371	3.2273e-10	SPATA18
ENSBTAG00000042391	6	70053898	70054019	1.2173e-07	ENSBTAG00000042391
ENSBTAG00000020648	6	70187886	70585267	4.2104e-09	SCFD2
ENSBTAG00000004082	6	71053202	71053458	1.5778e-08	ENSBTAG00000004082
ENSBTAG00000032660	6	71186363	71245780	1.0572e-08	CHIC2
ENSBTAG00000007173	6	71373513	71421283	4.6592e-07	PDGFRA
ENSBTAG00000000782	6	72232849	72277699	2.7581e-07	KDR
ENSBTAG00000014913	6	72468365	72518226	5.2582e-09	SRD5A3
ENSBTAG00000044044	6	72574278	72633079	9.2378e-11	CLOCK
ENSBTAG00000001772	6	72688172	72723898	1.8093e-06	PDCL2
ENSBTAG00000044161	6	72732591	72760814	3.1272e-08	NMU
ENSBTAG00000040398	6	73368358	73396166	6.7631e-09	KIAA1211
ENSBTAG00000020583	6	73409452	73435649	1.4001e-09	AASDH
ENSBTAG00000010571	6	73448407	73487539	1.0384e-09	PPAT
ENSBTAG00000010577	6	73462462	73507190	5.2417e-09	PAICS
ENSBTAG00000032560	6	73762656	73770020	8.013e-07	SPINK2
ENSBTAG00000011789	6	73838854	73863778	4.3063e-07	REST
ENSBTAG00000019359	6	73986000	73997338	1.6054e-10	ENSBTAG00000019359
ENSBTAG00000019362	6	74016234	74026536	1.1579e-07	NOA1
ENSBTAG00000019366	6	74027219	74071144	1.6696e-06	POLR2B
ENSBTAG00000019368	6	74071067	74150456	2.251e-12	IGFBP7
ENSBTAG00000013918	6	78991885	79313522	2.2976e-19	ADGRL3
ENSBTAG00000024826	6	81511554	81653990	1.4417e-06	TECRL
ENSBTAG00000009438	6	82560093	82962887	6.3034e-16	EPHA5
ENSBTAG00000001323	6	84904999	84998863	5.4912e-24	CENPC
ENSBTAG00000000962	6	85013014	85043206	7.0547e-14	STAP1
ENSBTAG00000006837	6	85050210	85137078	4.8298e-13	UBA6
ENSBTAG00000000438	6	85156053	85173495	1.603e-20	GNRHR
ENSBTAG00000038648	6	85177921	85245141	2.5005e-26	LOC100140490
ENSBTAG00000001925	6	85255406	85318173	2.8046e-07	LOC521615
ENSBTAG00000020298	6	85337482	85400112	3.0651e-13	LOC517049
ENSBTAG00000004412	6	85473854	85512994	2.9327e-13	LOC785556
ENSBTAG00000038520	6	85614106	85716159	1.3923e-17	ENSBTAG00000038520
ENSBTAG00000032360	6	85640347	85641522	9.6123e-08	ENSBTAG00000032360
ENSBTAG00000015572	6	85839655	85877748	1.6644e-06	YTHDC1
ENSBTAG00000048013	6	85926576	85948595	1.1725e-09	LOC100138004
ENSBTAG00000039362	6	85963549	85989621	1.5914e-06	LOC615303
ENSBTAG00000032350	6	86034662	86055504	2.8234e-11	LOC100140261
ENSBTAG00000039991	6	86169557	86190786	1.7763e-18	UGT2B10
ENSBTAG00000022205	6	86223188	86239206	2.3592e-14	LOC100296421
ENSBTAG00000015047	6	86676447	86713666	6.1081e-12	LOC781988
ENSBTAG00000004040	6	86810496	86835733	4.5552e-16	UGT2A1
ENSBTAG00000047198	6	86863305	86865690	1.613e-14	ENSBTAG00000047198
ENSBTAG00000011952	6	87035926	87094952	3.5552e-33	SULT1E1
ENSBTAG00000002632	6	87179502	87188025	1.4235e-13	CSN2
ENSBTAG00000024683	6	87229656	87239005	2.0258e-18	STATH
ENSBTAG00000005005	6	87262457	87280936	2.6018e-17	CSN1S2
ENSBTAG00000039787	6	87378398	87392750	1.4871e-14	ENSBTAG00000039787
ENSBTAG00000007816	6	87555288	87556157	1.4275e-06	ENSBTAG00000007816
ENSBTAG00000002928	6	87608794	87621025	4.5841e-15	AMTN
ENSBTAG00000004793	6	87694412	87705727	1.7847e-13	AMBN
ENSBTAG00000010346	6	87730524	87747892	1.0592e-15	ENAM
ENSBTAG00000018531	6	87759438	87768834	2.9082e-12	JCHAIN
ENSBTAG00000009310	6	87798136	87799560	7.1674e-11	UTP3
ENSBTAG00000016795	6	87819398	87910688	6.917e-26	RUFY3
ENSBTAG00000008577	6	87922395	87941062	2.0925e-12	GRSF1
ENSBTAG00000016290	6	87976520	88030195	1.1385e-14	MOB1B
ENSBTAG00000012397	6	88049498	88077488	2.2013e-28	DCK
ENSBTAG00000002348	6	88182303	88541046	6.5965e-30	SLC4A4
ENSBTAG00000013718	6	88695940	88739180	4.904e-24	GC
ENSBTAG00000009070	6	89052210	89059348	1.936e-37	NPFFR2
ENSBTAG00000006507	6	89162542	89460195	2.4771e-08	ADAMTS3
ENSBTAG00000011935	6	90373220	90400848	1.0641e-11	RASSF6
ENSBTAG00000043209	6	90451090	90451422	3.1176e-09	ENSBTAG00000043209
ENSBTAG00000011961	6	90673205	90674173	4.396e-09	PF4
ENSBTAG00000027513	6	90695494	90697557	6.438e-08	CXCL2
ENSBTAG00000043960	6	90842934	90985937	8.9571e-19	MTHFD2L
ENSBTAG00000004052	6	90992364	90996779	2.1599e-14	ENSBTAG00000004052
ENSBTAG00000010273	6	91065006	91071187	2.1769e-09	ENSBTAG00000010273
ENSBTAG00000018134	6	91126256	91138391	1.3061e-07	AREG
ENSBTAG00000004237	6	91430305	91480129	1.7392e-13	BTC
ENSBTAG00000015919	6	91597122	91723390	1.7778e-20	PARM1
ENSBTAG00000007189	6	92061508	92076962	7.8101e-10	RCHY1
ENSBTAG00000014038	6	92150076	92191145	3.2284e-14	CDKL2
ENSBTAG00000015449	6	92450703	92479053	8.0397e-07	ENSBTAG00000015449
ENSBTAG00000019478	6	92508029	92531911	1.2818e-08	NAAA
ENSBTAG00000007639	6	92551096	92582776	3.3097e-11	SDAD1
ENSBTAG00000038639	6	92600177	92604818	3.0705e-09	CXCL9
ENSBTAG00000010955	6	92758457	92792459	7.0251e-07	NUP54
ENSBTAG00000004921	6	92919933	92950104	2.0458e-11	FAM47E
ENSBTAG00000019633	6	93340874	93398475	1.8275e-20	SHROOM3
ENSBTAG00000038148	6	93486378	93488711	7.9271e-11	SOWAHB
ENSBTAG00000021372	6	93528980	93628589	1.6689e-14	SEPT11
ENSBTAG00000008479	6	94039946	94046358	2.5448e-12	CXCL13
ENSBTAG00000004353	6	94177121	94217673	2.1462e-09	CNOT6L
ENSBTAG00000010716	6	94711652	95055569	1.7671e-09	ENSBTAG00000010716
ENSBTAG00000010153	6	95065256	95136945	1.0418e-11	ANXA3
ENSBTAG00000001126	6	95366324	95411167	1.3242e-12	ENSBTAG00000001126
ENSBTAG00000008887	6	95409078	95441932	9.1502e-13	PAQR3
ENSBTAG00000032034	6	95908624	95908893	6.5367e-07	LOC784058
ENSBTAG00000014324	6	96346732	96526016	8.3929e-11	ANTXR2
ENSBTAG00000035776	6	96794894	97503220	4.6529e-13	C6H4orf22
ENSBTAG00000006561	6	97988424	98026691	2.345e-06	RASGEF1B
ENSBTAG00000013952	6	98916663	98933842	1.263e-06	HNRNPD
ENSBTAG00000022449	6	99233279	99410753	6.4321e-10	SCD5
ENSBTAG00000018155	6	100006745	100011712	2.4339e-07	MRPS18C
ENSBTAG00000014076	6	100013832	100031182	1.2009e-08	ABRAXAS1
ENSBTAG00000002518	6	101090297	101095292	1.492e-06	ENSBTAG00000002518
ENSBTAG00000045787	6	101195831	101270493	1.3075e-10	CDS1
ENSBTAG00000003959	6	102500170	102666713	1.5843e-08	ARHGAP24
ENSBTAG00000020048	6	102687307	103063481	6.0177e-07	MAPK10
ENSBTAG00000003653	6	107443252	107463870	8.9647e-07	LYAR
ENSBTAG00000040076	7	16375687	16391318	9.3514e-07	ILF3
ENSBTAG00000012048	7	16571430	16587354	3.8958e-07	CARM1
ENSBTAG00000032364	7	16607194	16615398	4.9457e-08	ENSBTAG00000032364
ENSBTAG00000047612	7	17264372	17267661	1.1213e-07	MBD3L3
ENSBTAG00000012687	7	17280452	17403052	4.3853e-07	INSR
ENSBTAG00000004294	7	17832596	17865095	4.9738e-08	EVI5L
ENSBTAG00000000595	7	18006365	18076590	1.1332e-08	FBN3
ENSBTAG00000021039	7	18289395	18329947	1.5586e-07	HNRNPM
ENSBTAG00000002284	7	18508983	18510041	1.013e-06	ENSBTAG00000002284
ENSBTAG00000047533	7	18573974	18574825	2.3721e-06	ENSBTAG00000047533
ENSBTAG00000039160	7	18866561	18937070	1.9415e-06	VAV1
ENSBTAG00000017280	7	18989689	19025591	2.8701e-10	C3
ENSBTAG00000001796	7	19777111	19813926	1.1322e-07	CATSPERD
ENSBTAG00000001795	7	19814902	19833230	2.3058e-07	LONP1
ENSBTAG00000018052	7	20191965	20256722	4.8992e-08	PTPRS
ENSBTAG00000000755	7	21381365	21404904	3.3957e-07	ZFR2
ENSBTAG00000007644	7	22200650	22338566	2.4478e-06	GNG7
ENSBTAG00000006797	7	28238850	28395380	1.2057e-07	MARCH3
ENSBTAG00000014974	7	28657270	28732921	4.6488e-07	GRAMD2B
ENSBTAG00000014320	7	33128260	33152038	3.519e-07	ENSBTAG00000014320
ENSBTAG00000020489	7	38732390	38795851	6.932e-07	SEMA6A
ENSBTAG00000014897	7	39677304	39692612	6.6279e-07	UNC5A
ENSBTAG00000008034	7	40185729	40206355	1.5597e-08	LMAN2
ENSBTAG00000011400	7	40312121	40325975	5.8099e-07	DBN1
ENSBTAG00000007343	7	40333461	40353545	1.3401e-07	PDLIM7
ENSBTAG00000015192	7	40378360	40409143	9.9402e-07	FAM193B
ENSBTAG00000013183	7	40675390	40700658	1.2402e-07	ENSBTAG00000013183
ENSBTAG00000006428	7	41154755	41179540	3.8605e-07	ZNF354A
ENSBTAG00000046200	7	44096134	44097048	4.1153e-08	LOC789031
ENSBTAG00000002796	7	50666010	50774919	1.3172e-06	KLHL3
ENSBTAG00000037307	7	50687424	50687499	1.8562e-06	ENSBTAG00000037307
ENSBTAG00000045858	7	53859676	53860389	7.1965e-07	ENSBTAG00000045858
ENSBTAG00000045603	7	53908354	53910744	1.9971e-08	ENSBTAG00000045603
ENSBTAG00000047478	7	53933784	53936171	1.3938e-09	ENSBTAG00000047478
ENSBTAG00000039433	7	53946908	53949301	1.2706e-08	LOC786512
ENSBTAG00000046262	7	53973806	53976193	2.4362e-06	LOC787102
ENSBTAG00000045859	7	53979051	53981402	1.7503e-07	LOC518612
ENSBTAG00000015453	7	53986019	53988346	1.5408e-08	LOC100848138
ENSBTAG00000045743	7	53990709	53993078	1.1425e-06	LOC107131225
ENSBTAG00000030474	7	54021985	54024905	1.0447e-09	PCDHB11
ENSBTAG00000039067	7	54027466	54029850	2.7508e-08	LOC786553
ENSBTAG00000030499	7	54285455	54437207	1.3603e-07	FCHSD1
ENSBTAG00000008250	7	55222501	55234079	3.7103e-07	SPRY4
ENSBTAG00000019739	7	57828458	57829687	1.5673e-08	ENSBTAG00000019739
ENSBTAG00000047660	7	61882216	61882563	1.6587e-06	ENSBTAG00000047660
ENSBTAG00000004896	7	62502507	62637900	2.8815e-08	ABLIM3
ENSBTAG00000016515	7	109049590	109217439	5.3979e-07	EFNA5
ENSBTAG00000034220	8	22147414	22151549	1.5105e-07	ENSBTAG00000034220
ENSBTAG00000025929	8	22223658	22254686	9.3424e-09	MTAP
ENSBTAG00000047698	8	22814703	22815284	1.3655e-07	ENSBTAG00000047698
ENSBTAG00000038181	8	23386997	23662561	3.1461e-08	FOCAD
ENSBTAG00000014124	8	23748586	24032951	1.7146e-11	MLLT3
ENSBTAG00000003097	8	24933356	25017689	1.3387e-06	DENND4C
ENSBTAG00000002997	8	25340759	25841063	2.3608e-13	ENSBTAG00000002997
ENSBTAG00000001306	8	45503979	45528322	6.0019e-07	FXN
ENSBTAG00000011770	8	45598159	45696886	2.0163e-06	TJP2
ENSBTAG00000025859	8	61611661	61875340	3.5358e-07	ZCCHC7
ENSBTAG00000012243	8	61998303	62014122	8.2272e-07	POLR1E
ENSBTAG00000012266	8	68323700	68325539	1.024e-06	ENSBTAG00000012266
ENSBTAG00000003137	8	92346242	92674692	2.4541e-10	PLPPR1
ENSBTAG00000018445	8	92945058	93145524	5.8236e-08	GRIN3A
ENSBTAG00000019002	9	73152789	73222966	1.3401e-06	SLC2A12
ENSBTAG00000009665	9	82762003	83311756	7.9231e-07	UTRN
ENSBTAG00000008112	9	84251970	84333971	4.1569e-07	SHPRH
ENSBTAG00000039329	9	88232044	88402262	4.5561e-08	RAET1G
ENSBTAG00000026586	9	88384683	88500749	2.1573e-07	PPP1R14C
ENSBTAG00000009679	9	88955700	89122287	8.2422e-07	PLEKHG1
ENSBTAG00000007159	9	89969586	90255801	1.7221e-09	ENSBTAG00000007159
ENSBTAG00000009362	9	90276613	90670346	2.4274e-07	ENSBTAG00000009362
ENSBTAG00000009277	9	91105315	91135769	1.6395e-06	RGS17
ENSBTAG00000031701	9	96806294	96815764	2.0913e-06	TAGAP
ENSBTAG00000015904	10	48949618	49750993	3.6319e-14	RORA
ENSBTAG00000021538	10	51020033	51240077	7.2144e-10	MYO1E
ENSBTAG00000005269	10	51247755	51272733	8.322e-08	CCNB2
ENSBTAG00000014181	10	51288677	51380159	1.2027e-08	RNF111
ENSBTAG00000018279	10	65263286	65283664	1.4557e-06	SPATA5L1
ENSBTAG00000016327	10	65395125	65427753	2.927e-08	SLC28A2
ENSBTAG00000020934	10	65471177	65490132	1.9244e-07	SHF
ENSBTAG00000016246	10	65492593	65522895	1.6978e-08	DUOX1
ENSBTAG00000001468	10	67430991	67516426	3.0602e-07	SAMD4A
ENSBTAG00000017713	10	68238010	68351879	1.2532e-07	KTN1
ENSBTAG00000012139	10	73068706	73072802	1.7694e-06	ENSBTAG00000012139
ENSBTAG00000018297	10	79765957	79808955	3.8495e-07	PLEKHH1
ENSBTAG00000006019	11	2798822	2907015	1.8575e-06	ENSBTAG00000006019
ENSBTAG00000004814	11	3686196	3736317	6.4192e-08	INPP4A
ENSBTAG00000010388	11	3810019	3926273	4.4341e-08	MGAT4A
ENSBTAG00000018991	11	4173061	4239724	2.4176e-06	TSGA10
ENSBTAG00000025898	11	6009139	6070490	1.2052e-09	TBC1D8
ENSBTAG00000008267	11	6195078	6208423	7.1151e-07	CNOT11
ENSBTAG00000006343	11	6721485	6757777	1.5119e-06	IL1R2
ENSBTAG00000018571	11	7121609	7141103	5.9182e-07	IL1RL1
ENSBTAG00000033748	11	7196920	7221257	2.889e-07	IL18RAP
ENSBTAG00000005432	11	49423731	49438680	9.454e-10	CAPG
ENSBTAG00000000992	11	67187149	67193866	7.5234e-07	BMP10
ENSBTAG00000038835	11	67246030	67253662	2.9089e-07	LOC509961
ENSBTAG00000031335	11	71403125	71826561	6.3787e-08	BABAM2
ENSBTAG00000018680	11	71996944	72021017	2.1064e-06	SLC4A1AP
ENSBTAG00000001928	11	86834898	86857648	3.558e-10	PDIA6
ENSBTAG00000001927	11	86858116	86918106	4.3388e-10	ATP6V1C2
ENSBTAG00000007543	11	87633914	87689585	1.0658e-06	TAF1B
ENSBTAG00000007963	11	88474151	88559541	1.6434e-06	KIDINS220
ENSBTAG00000021368	13	44018812	44042285	2.1735e-06	LOC782884
ENSBTAG00000022570	13	44064647	44085039	1.7194e-06	LOC782922
ENSBTAG00000014194	13	46383731	46630127	1.321e-06	ADARB2
ENSBTAG00000001112	13	51409995	51445203	1.4758e-06	SMOX
ENSBTAG00000011425	13	52600919	52771800	6.345e-07	PTPRA
ENSBTAG00000037757	13	52885989	52942347	3.7202e-07	EBF4
ENSBTAG00000018811	13	53003430	53109440	3.962e-07	TMC2
ENSBTAG00000007213	13	53667570	53710792	2.0776e-06	SIRPA
ENSBTAG00000048087	13	53816739	53830302	3.3621e-07	LOC101902869
ENSBTAG00000011646	13	54353902	54359471	1.5757e-06	ZNF512B
ENSBTAG00000017402	13	55448212	55464735	1.9222e-06	OSBPL2
ENSBTAG00000020261	13	57056797	57091107	1.2103e-11	CDH26
ENSBTAG00000012109	13	57571799	57596875	1.0066e-12	ENSBTAG00000012109
ENSBTAG00000011940	13	57655459	57724296	2.3599e-10	ZNF831
ENSBTAG00000004402	13	57855967	57864630	1.4111e-07	PRELID3B
ENSBTAG00000018784	13	57889707	57899205	1.9631e-06	CTSZ
ENSBTAG00000001936	13	59144594	59150719	4.8698e-10	PCK1
ENSBTAG00000008105	13	59294500	59308857	1.5126e-11	RBM38
ENSBTAG00000044210	13	59349056	59363436	7.1672e-07	SPO11
ENSBTAG00000015362	13	59425468	59510393	4.7789e-19	BMP7
ENSBTAG00000002065	13	59903160	59912715	1.0204e-17	TFAP2C
ENSBTAG00000031462	13	59979127	59980694	2.6575e-09	FAM209A
ENSBTAG00000027390	13	59983723	60027251	5.3096e-10	RTFDC1
ENSBTAG00000014555	13	60037045	60071071	5.587e-08	CASS4
ENSBTAG00000006639	13	60077491	60091145	9.1549e-09	CSTF1
ENSBTAG00000013009	13	60092043	60107177	1.5144e-11	AURKA
ENSBTAG00000013007	13	60109036	60119697	1.5979e-06	FAM210B
ENSBTAG00000033397	13	60208924	60219601	3.2222e-11	SIRPD
ENSBTAG00000006539	13	60226028	60232034	6.6422e-10	ENSBTAG00000006539
ENSBTAG00000006533	13	60244889	60265244	4.7978e-17	NSFL1C
ENSBTAG00000021321	13	60343084	60351717	5.8167e-10	SDCBP2
ENSBTAG00000031278	13	60355542	60362412	3.6394e-10	ENSBTAG00000031278
ENSBTAG00000021885	13	60684667	60691970	1.1248e-10	RSPO4
ENSBTAG00000021811	13	60729756	60773778	7.8961e-12	ANGPT4
ENSBTAG00000008638	13	60798592	60812321	1.4353e-09	FAM110A
ENSBTAG00000010913	13	60944183	60949364	4.2995e-10	SRXN1
ENSBTAG00000012341	13	61082324	61106498	9.4194e-14	CSNK2A1
ENSBTAG00000013330	13	61123467	61142447	1.3363e-10	TBC1D20
ENSBTAG00000017002	13	61147247	61164402	4.6881e-13	RBCK1
ENSBTAG00000017007	13	61176218	61187210	1.312e-10	TRIB3
ENSBTAG00000027387	13	61211662	61218035	1.2628e-07	NRSN2
ENSBTAG00000048288	13	61314568	61316738	1.7624e-06	DEFB129
ENSBTAG00000027384	13	61562053	61566096	4.9568e-12	DEFB122A
ENSBTAG00000027383	13	61572838	61577455	1.6947e-12	DEFB122
ENSBTAG00000020555	13	61584391	61595672	7.5059e-13	DEFB123
ENSBTAG00000031254	13	61612683	61615456	3.2984e-12	DEFB124
ENSBTAG00000014176	13	61619569	61628687	2.0086e-14	REM1
ENSBTAG00000006526	13	61766806	61817383	3.755e-08	BCL2L1
ENSBTAG00000014930	13	61900820	61915380	4.3656e-07	MYLK2
ENSBTAG00000031214	13	61928617	61938236	9.542e-07	ENSBTAG00000031214
ENSBTAG00000005937	13	61958857	62006471	7.003e-09	TTLL9
ENSBTAG00000009743	13	62007731	62014961	3.402e-13	PDRG1
ENSBTAG00000016348	13	62030345	62054881	4.7047e-13	XKR7
ENSBTAG00000031453	13	62068569	62087750	2.3562e-11	CCM2L
ENSBTAG00000007932	13	62106257	62151619	1.4765e-12	HCK
ENSBTAG00000001015	13	62165598	62218184	6.4661e-08	TM9SF4
ENSBTAG00000018334	13	62226994	62236866	1.1888e-07	PLAGL2
ENSBTAG00000003215	13	62290758	62331052	1.2391e-06	KIF3B
ENSBTAG00000008348	13	62421312	62499691	3.2332e-11	NOL4L
ENSBTAG00000016427	13	62647738	62675887	3.8508e-11	COMMD7
ENSBTAG00000003901	13	62700411	62721124	5.6324e-13	DNMT3B
ENSBTAG00000003908	13	62728053	62754549	3.7431e-09	MAPRE1
ENSBTAG00000038687	13	62901440	62918251	6.2909e-10	BPIFB3
ENSBTAG00000038412	13	62927643	62950669	1.9271e-10	BPIFB4
ENSBTAG00000038453	13	62978507	62986401	7.9544e-08	ENSBTAG00000038453
ENSBTAG00000011704	13	63150593	63151022	2.5291e-10	ENSBTAG00000011704
ENSBTAG00000019752	13	63165306	63175675	6.4418e-10	BPIFA2B
ENSBTAG00000017098	13	63247711	63254775	1.3892e-08	BPIFA1
ENSBTAG00000015724	13	63284373	63305522	7.3029e-12	BPIFB1
ENSBTAG00000031361	13	63311351	63329709	1.2069e-08	BPIFB5
ENSBTAG00000031354	13	63346798	63361747	3.4226e-11	LOC101908058
ENSBTAG00000018535	13	63368942	63403771	4.1525e-08	CDK5RAP1
ENSBTAG00000000512	13	63408786	63490256	1.2199e-08	SNTA1
ENSBTAG00000010131	13	63632327	63670697	2.1647e-09	CBFA2T2
ENSBTAG00000003946	13	63684235	63703230	5.9966e-09	NECAB3
ENSBTAG00000003971	13	63705710	63714008	5.4215e-10	E2F1
ENSBTAG00000039313	13	63750159	63790156	2.4197e-10	ZNF341
ENSBTAG00000016524	13	63953596	64043571	6.6313e-11	RALY
ENSBTAG00000005969	13	64050711	64069300	1.5656e-12	EIF2S2
ENSBTAG00000018101	13	64258560	64274274	2.4622e-07	AHCY
ENSBTAG00000000308	13	64357862	64462219	6.7754e-14	ITCH
ENSBTAG00000046623	13	64372559	64372993	7.4055e-08	ENSBTAG00000046623
ENSBTAG00000006134	13	64466198	64483930	5.6822e-09	DYNLRB1
ENSBTAG00000011620	13	64499149	64589897	1.4706e-07	PIGU
ENSBTAG00000013301	13	64737634	64791116	2.4256e-14	GGT7
ENSBTAG00000013303	13	64794728	64841518	1.4642e-10	ACSS2
ENSBTAG00000003504	13	64842138	64867355	9.1748e-10	GSS
ENSBTAG00000003815	13	64999241	65028233	2.0058e-07	EDEM2
ENSBTAG00000010024	13	65172554	65202229	5.7393e-13	MMP24
ENSBTAG00000011263	13	65206238	65212123	7.4646e-09	EIF6
ENSBTAG00000006278	13	65214404	65220014	1.0252e-13	FAM83C
ENSBTAG00000030990	13	65233032	65327796	4.5596e-09	UQCC1
ENSBTAG00000006021	13	65366076	65405852	4.4639e-10	CEP250
ENSBTAG00000030976	13	65424262	65426839	1.044e-07	C13H20orf173
ENSBTAG00000006949	13	65499318	65504023	2.1564e-06	SPAG4
ENSBTAG00000003949	13	65567208	65592912	1.3905e-06	RBM39
ENSBTAG00000005571	13	65616355	65741829	9.0898e-08	PHF20
ENSBTAG00000002822	13	65759114	65807438	4.441e-12	ENSBTAG00000002822
ENSBTAG00000040607	13	66368694	66395549	1.8365e-06	SLA2
ENSBTAG00000019621	13	66398147	66594149	1.8261e-14	NDRG3
ENSBTAG00000022005	13	66433853	66442685	1.0331e-08	TLDC2
ENSBTAG00000011541	13	66567169	66730589	1.4291e-10	RBL1
ENSBTAG00000013737	13	66742862	66794243	2.9856e-09	MROH8
ENSBTAG00000022562	13	66892461	66893403	1.5067e-06	ENSBTAG00000022562
ENSBTAG00000000528	13	66899155	66926952	4.2245e-09	MANBAL
ENSBTAG00000007658	13	67257419	67431111	3.175e-09	CTNNBL1
ENSBTAG00000004100	13	67528734	67570054	1.6011e-09	TTI1
ENSBTAG00000005086	13	67570198	67628069	5.6428e-08	RPRD1B
ENSBTAG00000016864	13	67874474	67910095	3.0213e-10	LBP
ENSBTAG00000031188	13	68119517	68129193	8.333e-08	ADIG
ENSBTAG00000000653	13	68258627	68366080	4.5295e-09	PPP1R16B
ENSBTAG00000000660	13	68368929	68391896	6.8673e-07	FAM83D
ENSBTAG00000004039	13	68399158	68468557	5.5141e-11	DHX35
ENSBTAG00000007186	14	1563866	1600378	1.0462e-06	ARHGAP39
ENSBTAG00000010276	14	1614027	1620509	5.7191e-07	RECQL4
ENSBTAG00000007838	14	1620570	1622643	1.2275e-06	MFSD3
ENSBTAG00000007834	14	1628814	1633988	6.1597e-07	PPP1R16A
ENSBTAG00000007753	14	1656950	1663804	1.7326e-06	KIFC2
ENSBTAG00000035254	14	1663923	1677519	4.2975e-07	CYHR1
ENSBTAG00000007749	14	1681494	1692498	1.8312e-07	TONSL
ENSBTAG00000046026	14	1719732	1724220	1.6369e-06	SLC39A4
ENSBTAG00000008355	14	1728207	1742670	8.3711e-07	CPSF1
ENSBTAG00000011064	14	1742714	1756301	2.071e-06	ADCK5
ENSBTAG00000026356	14	1795351	1804562	2.1189e-06	DGAT1
ENSBTAG00000020751	14	1806081	1825793	5.5796e-07	HSF1
ENSBTAG00000000312	14	2018559	2021709	5.211e-07	GRINA
ENSBTAG00000009677	14	2024713	2031386	1.437e-07	PARP10
ENSBTAG00000011922	14	2054917	2088261	1.3439e-06	LOC786966
ENSBTAG00000000711	14	9109762	9165926	9.318e-07	NDRG1
ENSBTAG00000020667	14	9793486	10085181	1.5878e-08	KCNQ3
ENSBTAG00000001302	14	45279168	45491347	1.2835e-06	MRPS28
ENSBTAG00000007335	14	45499601	45549966	1.7494e-08	TPD52
ENSBTAG00000026254	14	48940216	48959150	1.9142e-06	MED30
ENSBTAG00000013598	14	58537071	58653100	1.0849e-07	RSPO2
ENSBTAG00000021240	14	62247265	62451661	3.1324e-07	DCSTAMP
ENSBTAG00000021887	14	62328132	62418497	1.0303e-09	DPYS
ENSBTAG00000008449	16	29029625	29147209	2.4493e-09	ENSBTAG00000008449
ENSBTAG00000008453	16	29150789	29177234	1.647e-11	LBR
ENSBTAG00000016185	16	29238992	29442791	1.8141e-11	ENSBTAG00000016185
ENSBTAG00000002139	16	29986413	29988254	4.6589e-08	MIXL1
ENSBTAG00000024560	16	30304540	30359147	8.3812e-09	STUM
ENSBTAG00000033252	16	30379090	30379491	1.5807e-08	ENSBTAG00000033252
ENSBTAG00000019339	16	30390092	30490348	4.2871e-13	ENSBTAG00000019339
ENSBTAG00000021880	16	30656001	30703396	1.7821e-07	COQ8A
ENSBTAG00000047824	16	31136171	31137374	7.7839e-09	ENSBTAG00000047824
ENSBTAG00000000072	16	31552370	31570749	9.3915e-08	TFB2M
ENSBTAG00000033180	16	31589396	32333109	5.2029e-14	SMYD3
ENSBTAG00000007566	16	34693379	34785566	1.7148e-08	ENSBTAG00000007566
ENSBTAG00000013700	16	35698745	35700058	1.6588e-06	BECN2
ENSBTAG00000009396	16	35747266	35788726	6.287e-10	EXO1
ENSBTAG00000021688	16	36059726	36086821	2.3226e-10	FH
ENSBTAG00000005410	16	36195998	36695079	5.4953e-09	RGS7
ENSBTAG00000009943	16	36963321	36966885	2.6359e-07	XCL2
ENSBTAG00000002688	16	37568416	37593957	5.5128e-07	ATP1B1
ENSBTAG00000020266	16	37904212	37935985	1.7608e-06	SLC19A2
ENSBTAG00000017722	16	37973199	38045988	1.3108e-10	F5
ENSBTAG00000017727	16	38360035	38502334	3.0951e-08	KIFAP3
ENSBTAG00000042655	16	38505001	38505108	7.2365e-08	ENSBTAG00000042655
ENSBTAG00000021298	16	38568049	38586028	4.7953e-08	METTL11B
ENSBTAG00000006408	16	39342584	39421208	6.9981e-10	MROH9
ENSBTAG00000020597	16	39505828	39532677	2.9282e-08	FMO3
ENSBTAG00000020591	16	40005644	40029767	1.9955e-06	VAMP4
ENSBTAG00000016080	16	42082188	42349474	1.8369e-07	VPS13D
ENSBTAG00000019818	16	43786499	43839928	5.7475e-12	CASZ1
ENSBTAG00000013538	16	43848339	43992183	5.1877e-09	PEX14
ENSBTAG00000013535	16	43994268	44004665	1.3695e-09	DFFA
ENSBTAG00000013531	16	44017901	44032547	2.4035e-07	CENPS
ENSBTAG00000013527	16	44043496	44058198	1.8233e-08	PGD
ENSBTAG00000004966	16	44080103	44212899	1.5599e-08	KIF1B
ENSBTAG00000010401	16	44263938	44385466	1.4754e-06	UBE4B
ENSBTAG00000001361	16	44457295	44462940	6.2738e-08	NMNAT1
ENSBTAG00000011217	16	47552971	47623294	8.7609e-09	DNAJC11
ENSBTAG00000015384	16	47632253	47635715	1.0476e-06	PHF13
ENSBTAG00000021210	16	47798009	47800497	1.0585e-08	HES2
ENSBTAG00000021202	16	47827124	47934930	6.6642e-14	ACOT7
ENSBTAG00000048308	16	47960246	47967797	2.4618e-07	ICMT
ENSBTAG00000009075	16	47968523	47985490	6.2401e-11	RNF207
ENSBTAG00000040477	16	48024410	48077736	8.2807e-13	ENSBTAG00000040477
ENSBTAG00000008125	16	48081092	48137067	2.3465e-08	KCNAB2
ENSBTAG00000000792	16	49832134	49851221	2.518e-10	AJAP1
ENSBTAG00000024520	16	50472098	50478063	1.9569e-08	C16H1orf174
ENSBTAG00000020015	16	50480286	50494637	9.7612e-10	DFFB
ENSBTAG00000020014	16	50498425	50533080	5.2685e-10	CEP104
ENSBTAG00000004738	16	50540189	50551301	1.0115e-07	LRRC47
ENSBTAG00000045754	16	50553087	50556851	4.1231e-09	SMIM1
ENSBTAG00000020839	16	50705001	50803757	1.7956e-13	MEGF6
ENSBTAG00000020837	16	50811142	50834864	9.7187e-08	ARHGEF16
ENSBTAG00000018965	16	50847258	50898579	1.3317e-08	PRDM16
ENSBTAG00000009309	16	51683116	51688667	1.4188e-07	PEX10
ENSBTAG00000009307	16	51688692	51698728	1.4761e-07	RER1
ENSBTAG00000009306	16	51699103	51749791	4.4059e-11	MORN1
ENSBTAG00000045918	16	51729726	51729814	6.2983e-12	ENSBTAG00000045918
ENSBTAG00000031749	16	52222594	52236396	4.3257e-07	SLC35E2
ENSBTAG00000039728	16	52249583	52372101	3.1573e-07	ENSBTAG00000039728
ENSBTAG00000010720	16	52264771	52276754	1.6074e-06	MIB2
ENSBTAG00000004872	16	52383424	52386462	2.0335e-10	MRPL20
ENSBTAG00000010696	16	52431328	52440427	1.6177e-06	DVL1
ENSBTAG00000015632	16	52492065	52494746	1.407e-07	TNFRSF18
ENSBTAG00000007620	16	52576620	52586919	1.0627e-08	INTS11
ENSBTAG00000014707	16	52714627	52715665	7.1586e-07	ISG15
ENSBTAG00000018729	16	52883152	52974692	1.2436e-11	SPEN
ENSBTAG00000018725	16	53027481	53049143	8.0988e-10	FBLIM1
ENSBTAG00000018724	16	53064138	53068821	2.989e-08	TMEM82
ENSBTAG00000018723	16	53069568	53074055	6.686e-10	SLC25A34
ENSBTAG00000018722	16	53075569	53115375	2.5406e-09	PLEKHM2
ENSBTAG00000018718	16	53135568	53168210	2.0159e-07	ENSBTAG00000018718
ENSBTAG00000002478	16	53199433	53208249	1.5514e-07	AGMAT
ENSBTAG00000024496	16	53272046	53288451	1.1184e-07	CELA2A
ENSBTAG00000024497	16	53295217	53302109	1.0746e-06	CTRC
ENSBTAG00000020552	16	55096211	55154550	7.9264e-08	PRDM2
ENSBTAG00000001788	16	55407771	55442826	4.6824e-07	PDPN
ENSBTAG00000012389	16	55791373	55794111	4.3539e-08	LOC525100
ENSBTAG00000038264	16	55803157	55806065	2.4811e-08	LOC525101
ENSBTAG00000012158	16	56187896	56219814	1.9463e-06	C16H1orf158
ENSBTAG00000002231	16	56406018	56500381	6.1816e-07	SLC9C2
ENSBTAG00000027809	16	56941660	57039130	8.8261e-12	RABGAP1L
ENSBTAG00000011706	16	58006950	58156083	6.205e-07	TNR
ENSBTAG00000018303	16	59132781	59456250	1.0081e-07	PAPPA2
ENSBTAG00000012953	16	59478750	59704984	1.7476e-10	ASTN1
ENSBTAG00000015537	16	61121078	61314123	1.5886e-06	RASAL2
ENSBTAG00000010719	16	61657545	61681733	7.0826e-07	ANGPTL1
ENSBTAG00000002164	16	62138403	62214479	8.9061e-11	AXDND1
ENSBTAG00000003992	16	62868732	62915247	2.1544e-07	LHX4
ENSBTAG00000006260	16	63526331	63562369	1.0156e-07	KIAA1614
ENSBTAG00000020458	16	63581738	63628883	5.0896e-09	STX6
ENSBTAG00000023745	18	13425303	13493366	2.6233e-07	BANP
ENSBTAG00000045507	18	13740622	13753849	1.4814e-07	ENSBTAG00000045507
ENSBTAG00000020944	18	13984761	14002517	1.6596e-06	PIEZO1
ENSBTAG00000014636	18	38325141	38491680	2.4107e-06	ZFHX3
ENSBTAG00000039441	18	43324646	43325359	2.2217e-06	RGS9BP
ENSBTAG00000031810	18	43716018	43763140	5.684e-07	WDR88
ENSBTAG00000000630	18	44800804	44854327	7.4748e-08	LSM14A
ENSBTAG00000013175	18	44917050	44969117	3.4953e-08	KIAA0355
ENSBTAG00000006396	18	44979578	45007642	1.676e-09	GPI
ENSBTAG00000002571	18	45012684	45030913	6.7657e-09	PDCD2L
ENSBTAG00000007841	18	45075880	45101465	1.9091e-09	ENSBTAG00000007841
ENSBTAG00000009895	18	45731750	45746037	1.3722e-06	ZNF599
ENSBTAG00000003826	18	45960622	45970522	1.4215e-07	SCN1B
ENSBTAG00000003829	18	45971859	45991833	3.5028e-11	HPN
ENSBTAG00000017816	18	46053083	46057378	7.0342e-07	FXYD1
ENSBTAG00000018225	18	48140549	48244387	3.2233e-08	ENSBTAG00000018225
ENSBTAG00000019465	18	50273455	50291008	1.5998e-06	ITPKC
ENSBTAG00000003166	18	50677199	50709510	9.6422e-07	AXL
ENSBTAG00000020457	18	50771355	50785670	7.0773e-09	TGFB1
ENSBTAG00000023452	18	50787088	50794673	4.6057e-07	B9D2
ENSBTAG00000016037	18	50819358	50838361	8.1198e-07	BCKDHA
ENSBTAG00000011723	18	51520760	51578983	2.4791e-08	ENSBTAG00000011723
ENSBTAG00000009948	19	7939851	7959817	3.1385e-08	TRIM25
ENSBTAG00000012780	19	9441748	9471498	3.3206e-07	LPO
ENSBTAG00000001166	19	9645919	9670385	1.2891e-06	ENSBTAG00000001166
ENSBTAG00000009427	19	12602357	12662178	2.6807e-07	PPM1D
ENSBTAG00000000267	19	23662027	23858491	1.3275e-08	SMG6
ENSBTAG00000004223	19	23859292	23877479	1.1172e-08	SRR
ENSBTAG00000045500	19	23888014	23924563	1.3678e-07	SGSM2
ENSBTAG00000002564	19	27543283	27565410	8.0898e-07	DLG4
ENSBTAG00000012137	19	29084419	29269338	2.1298e-11	NTN1
ENSBTAG00000017815	19	29278757	29489242	3.3205e-08	STX8
ENSBTAG00000031107	19	32341962	32426347	8.2384e-09	ENSBTAG00000031107
ENSBTAG00000003014	19	33816540	33834542	3.246e-07	TRPV2
ENSBTAG00000039161	19	34522835	34538828	2.3598e-07	ALDH3A2
ENSBTAG00000020517	19	35427015	35432081	1.3358e-06	MED9
ENSBTAG00000018973	19	35490628	35508807	1.2615e-06	COPS3
ENSBTAG00000008009	19	35543311	35546100	1.0742e-06	PLD6
ENSBTAG00000018840	19	36032858	36035427	1.8838e-06	ENSBTAG00000018840
ENSBTAG00000013103	19	37088246	37104998	9.0323e-09	COL1A1
ENSBTAG00000019498	19	37198628	37231287	1.2806e-08	ITGA3
ENSBTAG00000045805	19	37319926	37325265	8.8106e-08	LOC100196902
ENSBTAG00000006886	19	37502276	37544657	2.6022e-07	FAM117A
ENSBTAG00000007935	19	38314473	38338074	2.3837e-06	CALCOCO2
ENSBTAG00000000641	19	38697518	39001101	1.0285e-10	ENSBTAG00000000641
ENSBTAG00000020321	19	39013107	39021625	2.6715e-10	SNX11
ENSBTAG00000002949	19	39032381	39051471	2.2155e-13	CBX1
ENSBTAG00000014202	19	39126674	39136077	3.8306e-07	CDK5RAP3
ENSBTAG00000012249	19	39171884	39177343	5.3898e-12	PRR15L
ENSBTAG00000012259	19	39181604	39188148	1.9568e-06	PNPO
ENSBTAG00000013740	19	39194570	39296546	4.441e-15	SP2
ENSBTAG00000001825	19	39229249	39230376	1.0253e-12	SP6
ENSBTAG00000001828	19	39237358	39240647	5.0408e-11	SCRN2
ENSBTAG00000001830	19	39241151	39245578	1.277e-08	LRRC46
ENSBTAG00000001832	19	39245741	39251565	7.3848e-13	MRPL10
ENSBTAG00000013523	19	39254140	39265047	1.3467e-13	OSBPL7
ENSBTAG00000006586	19	39409895	39431772	6.9945e-12	KPNB1
ENSBTAG00000011435	19	39460692	39564822	2.6626e-09	NPEPPS
ENSBTAG00000013469	19	39793401	39852765	1.7347e-13	SRCIN1
ENSBTAG00000019347	19	40226036	40293157	6.7346e-08	PLXDC1
ENSBTAG00000006035	19	40655222	40663767	1.0713e-07	PPP1R1B
ENSBTAG00000011729	19	40664260	40688903	1.9457e-07	STARD3
ENSBTAG00000011730	19	40691138	40692346	4.0366e-10	TCAP
ENSBTAG00000011732	19	40696351	40710279	2.0442e-12	PGAP3
ENSBTAG00000011003	19	40779127	40864311	6.6885e-10	IKZF3
ENSBTAG00000030523	19	40868079	40877769	3.1874e-08	ZPBP2
ENSBTAG00000012854	19	40894257	40905176	6.9735e-08	GSDMB
ENSBTAG00000013855	19	40907227	40913526	9.2956e-07	ORMDL3
ENSBTAG00000039933	19	40925114	40926225	1.1702e-07	ENSBTAG00000039933
ENSBTAG00000010070	19	40943950	40955437	6.2403e-07	GSDMA
ENSBTAG00000021462	19	40981690	40983998	1.9094e-07	CSF3
ENSBTAG00000021468	19	40985698	41009183	6.6901e-11	MED24
ENSBTAG00000010375	19	41069311	41079135	7.5821e-07	MSL1
ENSBTAG00000006250	19	41084252	41106062	1.6861e-09	CASC3
ENSBTAG00000038126	19	41162358	41177893	2.1462e-10	WIPF2
ENSBTAG00000019262	19	41281652	41307194	4.0709e-09	TOP2A
ENSBTAG00000008611	19	41326678	41338255	9.7843e-07	IGFBP4
ENSBTAG00000015133	19	41428917	41440070	7.0528e-08	CCR7
ENSBTAG00000040279	19	41557545	41561796	8.1196e-11	KRT24
ENSBTAG00000030546	19	41618443	41624587	1.332e-09	KRT26
ENSBTAG00000030548	19	41631642	41637275	8.6815e-08	KRT27
ENSBTAG00000039644	19	41945881	41946589	4.5932e-07	LOC618938
ENSBTAG00000046907	19	41967573	41968202	2.147e-07	LOC100848572
ENSBTAG00000037943	19	41974546	41975145	6.2259e-09	LOC104968477
ENSBTAG00000040118	19	41980438	41981037	2.2293e-08	LOC100848612
ENSBTAG00000039587	19	41998074	41998703	4.8981e-07	LOC100141108
ENSBTAG00000039880	19	42004075	42004734	8.2878e-07	ENSBTAG00000039880
ENSBTAG00000016384	19	42301511	42309720	1.2161e-08	KRT32
ENSBTAG00000006807	19	42313515	42317810	1.9169e-08	KRT35
ENSBTAG00000046124	19	42325914	42329903	7.274e-09	KRT36
ENSBTAG00000007583	19	42430195	42434559	1.052e-08	KRT14
ENSBTAG00000033766	19	42463453	42465605	1.4658e-08	KRT16
ENSBTAG00000006806	19	42472440	42483976	1.0402e-09	KRT17
ENSBTAG00000047262	19	42479982	42484047	1.3812e-09	ENSBTAG00000047262
ENSBTAG00000011454	19	42650885	42655321	9.3795e-07	FKBP10
ENSBTAG00000011459	19	42666504	42679044	6.6171e-08	KLHL10
ENSBTAG00000011460	19	42684412	42689873	1.2533e-07	ENSBTAG00000011460
ENSBTAG00000016740	19	42691369	42735634	2.8291e-07	ACLY
ENSBTAG00000002654	19	42781320	42809906	5.4678e-07	ENSBTAG00000002654
ENSBTAG00000002657	19	42812569	42816762	5.9304e-08	NKIRAS2
ENSBTAG00000046162	19	42818405	42850694	9.8929e-09	LOC100298918
ENSBTAG00000046580	19	42877797	42888179	2.6475e-08	DHX58
ENSBTAG00000044019	19	42888854	42895399	1.8699e-06	KAT2A
ENSBTAG00000001195	19	42922699	42938502	2.3635e-06	KCNH4
ENSBTAG00000010125	19	42960226	42996671	3.3225e-09	STAT5B
ENSBTAG00000009496	19	43033597	43054075	4.1797e-08	STAT5A
ENSBTAG00000021523	19	43056660	43132624	6.329e-08	STAT3
ENSBTAG00000039684	19	43148013	43162165	3.3961e-08	CAVIN1
ENSBTAG00000019090	19	43366278	43374706	6.4598e-13	PLEKHH3
ENSBTAG00000019097	19	43380114	43394478	3.5788e-07	CNTNAP1
ENSBTAG00000040600	19	43937802	43937992	1.4728e-06	ENSBTAG00000040600
ENSBTAG00000016847	19	43945992	43947907	1.6534e-10	ARL4D
ENSBTAG00000016251	19	44492690	44496188	3.592e-07	TMEM101
ENSBTAG00000038316	19	44817719	44889648	4.6747e-11	GPATCH8
ENSBTAG00000013526	19	45197098	45233617	3.0176e-08	EFTUD2
ENSBTAG00000004196	19	45493957	45520053	1.5804e-06	FMNL1
ENSBTAG00000000571	19	45680698	45713521	1.2368e-06	ARHGAP27
ENSBTAG00000002664	19	45973041	45975469	4.2831e-07	WNT9B
ENSBTAG00000016012	19	46065794	46071153	1.2618e-07	WNT3
ENSBTAG00000008442	19	46081986	46228565	5.6408e-12	NSF
ENSBTAG00000002749	19	46456088	46483532	1.1579e-08	CRHR1
ENSBTAG00000017512	19	46524375	46644713	1.3501e-09	MAPT
ENSBTAG00000012564	19	46650344	46775847	3.5732e-10	KANSL1
ENSBTAG00000009987	19	46968837	47027388	1.1276e-07	ITGB3
ENSBTAG00000009458	19	47512361	47523553	6.048e-08	METTL2A
ENSBTAG00000015713	19	47556655	47678473	1.9831e-08	TLK2
ENSBTAG00000003500	19	48516498	48543240	1.5401e-09	DCAF7
ENSBTAG00000009885	19	48550948	48554770	1.5228e-06	TACO1
ENSBTAG00000021062	19	48733738	48742209	2.2687e-06	SMARCD2
ENSBTAG00000012066	19	49175892	49238414	5.9515e-07	PECAM1
ENSBTAG00000007409	19	49268640	49292988	2.2775e-06	MILR1
ENSBTAG00000014002	19	49338200	49374922	1.7828e-06	CEP95
ENSBTAG00000015414	19	50388667	50536976	7.4381e-15	TBCD
ENSBTAG00000042663	19	50529211	50529414	6.243e-08	ENSBTAG00000042663
ENSBTAG00000015394	19	50537804	50546687	4.112e-11	FN3K
ENSBTAG00000015390	19	50555062	50562978	1.3994e-10	FN3KRP
ENSBTAG00000003695	19	50611870	50635833	1.3073e-08	WDR45B
ENSBTAG00000018176	19	50765355	50771395	6.892e-07	C19H17orf62
ENSBTAG00000018175	19	50772368	50788334	8.3527e-08	HEXDC
ENSBTAG00000018172	19	50788178	50802633	3.6635e-09	OGFOD3
ENSBTAG00000004632	19	51499066	51528822	1.9383e-07	ENSBTAG00000004632
ENSBTAG00000047973	19	51499260	51515723	2.7051e-07	ENSBTAG00000047973
ENSBTAG00000030209	19	51633694	51637708	1.3328e-06	ARHGDIA
ENSBTAG00000006045	19	51643765	51653754	1.2722e-06	P4HB
ENSBTAG00000006280	19	53623087	53953037	3.2384e-09	RBFOX3
ENSBTAG00000006276	19	53978217	53984772	1.8253e-06	C1QTNF1
ENSBTAG00000044195	19	58439767	58579255	7.8371e-07	SDK2
ENSBTAG00000004066	20	28315521	28506629	5.3422e-09	PARP8
ENSBTAG00000043948	20	29121455	29566631	3.3179e-10	HCN1
ENSBTAG00000000084	20	30072215	30081516	1.9441e-08	MRPS30
ENSBTAG00000006233	20	31484954	31510630	2.5569e-08	NIM1K
ENSBTAG00000015504	20	31571710	31578258	8.3343e-07	ZNF131
ENSBTAG00000001335	20	31890736	32199996	1.2695e-07	GHR
ENSBTAG00000033186	20	32683996	32848723	4.9994e-12	OXCT1
ENSBTAG00000010822	20	33030483	33230694	6.2341e-18	PLCXD3
ENSBTAG00000014177	20	33328558	33405555	1.8416e-08	C6
ENSBTAG00000001997	20	33456349	33528569	5.0019e-15	MROH2B
ENSBTAG00000011766	20	33549495	33606517	1.7071e-07	C7
ENSBTAG00000001492	20	35248388	35347535	1.9442e-09	FYB1
ENSBTAG00000006697	20	35376524	35514741	9.8402e-17	RICTOR
ENSBTAG00000033107	20	35521410	35588186	9.0601e-13	OSMR
ENSBTAG00000019595	20	35999051	36178472	1.192e-09	EGFLAM
ENSBTAG00000005176	20	36635643	36656528	2.7251e-08	GDNF
ENSBTAG00000033095	20	36707140	36993695	8.9496e-17	WDR70
ENSBTAG00000002458	20	36999199	37048887	2.9898e-14	NUP155
ENSBTAG00000018245	20	37596604	37679976	5.8455e-10	SLC1A3
ENSBTAG00000008430	20	37965076	38018890	2.5135e-10	RANBP3L
ENSBTAG00000011334	20	38026746	38070013	7.6758e-09	NADK2
ENSBTAG00000013562	20	38078912	38116310	1.5272e-08	SKP2
ENSBTAG00000002701	20	38182070	38206820	5.1049e-07	UGT3A2
ENSBTAG00000012688	20	38272477	38300277	6.9427e-14	CAPSL
ENSBTAG00000019975	20	38335658	38368259	8.8115e-08	IL7R
ENSBTAG00000023529	20	38404694	38606719	7.9571e-11	SPEF2
ENSBTAG00000025035	20	39073246	39137480	8.6608e-07	PRLR
ENSBTAG00000007690	20	39156953	39199656	1.5439e-09	AGXT2
ENSBTAG00000019211	20	39256327	39265218	7.4676e-11	BRIX1
ENSBTAG00000019209	20	39265413	39274082	1.0422e-12	RAD1
ENSBTAG00000032933	20	39281008	39344413	2.0053e-13	ENSBTAG00000032933
ENSBTAG00000007071	20	39352841	39413736	5.2933e-13	RAI14
ENSBTAG00000021813	20	39805163	39820743	1.3532e-09	AMACR
ENSBTAG00000018235	20	39829673	39867694	1.7782e-10	SLC45A2
ENSBTAG00000012558	20	39913085	40304028	2.0476e-10	ADAMTS12
ENSBTAG00000007665	20	40967082	41041629	1.2925e-06	NPR3
ENSBTAG00000021965	20	41122023	41143914	7.8605e-10	SUB1
ENSBTAG00000012278	20	41377205	41443084	1.4496e-09	MTMR12
ENSBTAG00000017551	20	42067162	42183443	1.9337e-06	DROSHA
ENSBTAG00000012992	20	42271054	42415421	5.4131e-10	CDH6
ENSBTAG00000017222	20	61912972	62427126	9.1676e-11	CTNND2
ENSBTAG00000003539	20	62912473	62931655	4.8598e-07	ROPN1L
ENSBTAG00000005021	20	64147933	64352311	4.7716e-07	SEMA5A
ENSBTAG00000015478	20	66681686	66718713	9.5539e-09	ENSBTAG00000015478
ENSBTAG00000008130	20	66937444	66945639	4.3711e-08	MED10
ENSBTAG00000018460	20	67944642	68074413	1.6752e-07	ADAMTS16
ENSBTAG00000012652	23	5953509	6059979	1.287e-09	TINAG
ENSBTAG00000019684	23	8297778	8414740	1.2029e-11	NUDT3
ENSBTAG00000016124	23	8469769	8534469	7.8043e-07	PACSIN1
ENSBTAG00000009267	23	8777063	8824585	9.3714e-08	UHRF1BP1
ENSBTAG00000016890	23	8838316	9004998	4.3604e-08	ANKS1A
ENSBTAG00000016891	23	9020184	9052477	3.2137e-07	TCP11
ENSBTAG00000025622	23	9237764	9263820	1.2211e-09	DEF6
ENSBTAG00000017542	23	9340955	9353750	1.0519e-11	PPARD
ENSBTAG00000047502	23	9521254	9637802	6.9093e-10	FKBP5
ENSBTAG00000017617	23	10228126	10240589	2.6504e-07	C23H6orf222
ENSBTAG00000020595	23	10355458	10391460	9.6523e-12	KCTD20
ENSBTAG00000011126	23	10395680	10436813	7.0779e-11	STK38
ENSBTAG00000040006	23	10481198	10487651	3.0787e-08	SRSF3
ENSBTAG00000025617	23	10528444	10544184	4.1969e-07	RPS4Y1
ENSBTAG00000010730	23	10627244	10628260	5.9787e-09	LOC520334
ENSBTAG00000007514	23	10632882	10734550	4.73e-12	CPNE5
ENSBTAG00000014253	23	11133036	11206519	1.4309e-08	TBC1D22B
ENSBTAG00000012069	23	11358158	11373693	1.7215e-08	CCDC167
ENSBTAG00000005888	23	11530878	11594184	2.0905e-07	MDGA1
ENSBTAG00000000527	23	11712802	12040961	1.2063e-13	ZFAND3
ENSBTAG00000014063	23	12550367	12883939	6.8252e-12	DNAH8
ENSBTAG00000018224	23	12913192	12940627	4.872e-09	GLP1R
ENSBTAG00000009861	23	15592219	15601796	9.7796e-08	FRS3
ENSBTAG00000015321	23	15948727	15988075	9.2902e-07	TRERF1
ENSBTAG00000010244	23	19167358	19333272	2.0332e-09	CLIC5
ENSBTAG00000003499	23	19369192	19384102	3.6595e-08	ENSBTAG00000003499
ENSBTAG00000003632	23	19776642	19860368	2.1947e-06	CYP39A1
ENSBTAG00000009978	23	19892715	19904104	1.2966e-07	TDRD6
ENSBTAG00000019315	23	19907160	19945051	5.5065e-07	PLA2G7
ENSBTAG00000004345	23	20014170	20040232	8.7832e-07	MEP1A
ENSBTAG00000021415	23	20893701	21091299	9.0566e-08	ENSBTAG00000021415
ENSBTAG00000017239	23	28775534	28803895	1.2589e-06	GABBR1
ENSBTAG00000019234	23	47355128	47510231	4.4593e-09	BMP6
ENSBTAG00000005980	23	47900595	47959504	1.2878e-06	RREB1
ENSBTAG00000007268	23	48633936	48776698	1.7371e-07	F13A1
ENSBTAG00000003332	23	49410714	49420475	2.2703e-06	RPP40
ENSBTAG00000016397	23	49451466	49608971	1.1358e-06	CDYL
ENSBTAG00000001078	25	3392668	3404630	3.7653e-07	ENSBTAG00000001078
ENSBTAG00000009199	25	3492818	3497250	1.1562e-06	GLIS2
ENSBTAG00000009200	25	3499875	3505894	5.0059e-07	PAM16
ENSBTAG00000009201	25	3508280	3561345	4.539e-10	CORO7
ENSBTAG00000046339	25	3521520	3532204	1.2944e-09	ENSBTAG00000046339
ENSBTAG00000010013	25	3569974	3601212	2.0901e-08	DNAJA3
ENSBTAG00000018937	25	3621447	3649596	1.5795e-06	HMOX2
ENSBTAG00000018938	25	3650394	3673924	2.8276e-09	CDIP1
ENSBTAG00000013858	25	7931600	7955194	7.5751e-07	C25H16orf72
ENSBTAG00000005798	25	34320559	34327971	3.2549e-07	TRIM50
ENSBTAG00000003020	25	34930217	34940479	8.1004e-07	SSC4D
ENSBTAG00000012050	25	35114124	35126594	8.0288e-08	ORAI2
ENSBTAG00000005679	25	37902689	37918783	2.3337e-10	TMEM130
ENSBTAG00000019181	25	38227396	38280018	1.9827e-06	BAIAP2L1
ENSBTAG00000009236	25	38842844	38866581	2.7481e-07	DAGLB
ENSBTAG00000003953	25	39006993	39014435	3.2587e-07	ZNF316
ENSBTAG00000017871	25	41099259	41171209	2.9462e-07	ENSBTAG00000017871
ENSBTAG00000013364	26	10504440	10540469	1.6795e-07	LIPM
ENSBTAG00000008783	26	12376625	12513781	5.8572e-08	ENSBTAG00000008783
ENSBTAG00000000437	26	14917017	14937522	7.6076e-09	ENSBTAG00000000437
ENSBTAG00000000445	26	14956031	15009228	7.3879e-11	PDE6C
ENSBTAG00000037559	26	15931985	15973325	1.9179e-06	CYP2C18
ENSBTAG00000037795	26	16030292	16065395	2.4561e-06	CYP2C87
ENSBTAG00000011182	26	16605968	16646619	2.0103e-08	PDLIM1
ENSBTAG00000002880	26	16721039	16919269	6.8515e-08	ENSBTAG00000002880
ENSBTAG00000004029	26	18087603	18094273	5.8738e-07	ENSBTAG00000004029
ENSBTAG00000046239	26	18116431	18120174	1.058e-06	LOC100849063
ENSBTAG00000043991	26	18136427	18196310	4.0915e-07	SLIT1
ENSBTAG00000002191	26	18468764	18497554	6.8098e-07	RRP12
ENSBTAG00000012702	26	18532938	18538390	9.7944e-07	ZDHHC16
ENSBTAG00000008100	26	18858709	18871716	1.054e-07	GOLGA7B
ENSBTAG00000008102	26	18869719	19013761	8.4855e-09	CRTAC1
ENSBTAG00000012107	26	20466104	20476402	8.6728e-07	SLC25A28
ENSBTAG00000047077	26	20494069	20524328	1.2315e-06	ENTPD7
ENSBTAG00000045703	26	20533690	20550733	9.6276e-08	COX15
ENSBTAG00000045728	26	21141592	21148318	5.518e-08	SCD
ENSBTAG00000000092	26	21291076	21300157	2.6204e-08	HIF1AN
ENSBTAG00000021566	26	21470763	21546730	3.3133e-08	PAX2
ENSBTAG00000012077	26	21630816	21670831	4.9027e-07	SLF2
ENSBTAG00000018604	26	21677156	21690795	1.1732e-09	SEMA4G
ENSBTAG00000003294	26	21685254	21692758	1.5363e-07	ENSBTAG00000003294
ENSBTAG00000007476	26	22001775	22172725	4.2663e-10	BTRC
ENSBTAG00000012857	26	23795436	23972895	2.1983e-09	CNNM2
ENSBTAG00000009879	26	24153121	24183826	7.6337e-07	PCGF6
ENSBTAG00000009715	26	24232143	24274045	1.4872e-07	PDCD11
ENSBTAG00000009719	26	24275663	24281013	2.411e-06	CALHM2
ENSBTAG00000032761	26	24303869	24309613	7.4843e-07	CALHM3
ENSBTAG00000044153	26	24413186	24469653	2.6563e-08	ENSBTAG00000044153
ENSBTAG00000001017	26	24786360	24844579	7.431e-09	SLK
ENSBTAG00000038540	26	25060219	25073503	2.1647e-06	GSTO1
ENSBTAG00000003027	26	38163825	38170070	1.3293e-06	EMX2

## Sheet: Table S2
Table S2. The full list of gene significant both in gene analysis and differential expression
Gene	FDR	P	chr	start	end	name	lead_snp	id_nearest	GO_support	KEGG_support	MP_support
ENSBTAG00000019801	0.0025082	5.8986e-07	3	92245963	92260622	FAM151A	3:92927352	N
ENSBTAG00000014225	0.000206518	9.5424e-07	3	98567049	98587443	SLC5A9	3:92927352	N
ENSBTAG00000015647	0.000347316	1.4184e-07	3	99666161	99714764	CYP4X1	3:92927352	N			abnormal humoral immune response
ENSBTAG00000018119	1.66248e-11	1.5135e-08	4	60940663	61125662	AOAH	4:58490979	N
ENSBTAG00000008897	0.00991108	1.4821e-06	5	28640675	28677837	BIN2	5:30211323	N
ENSBTAG00000032914	0.000461566	4.1494e-09	5	28887967	28914607	SLC11A2	5:30211323	N
ENSBTAG00000001489	1.66127e-05	1.2298e-06	5	30821251	30825700	TUBA1A	5:30211323	N
ENSBTAG00000005464	0.0213543	4.9466e-07	5	31160699	31176231	ADCY6	5:30211323	N
ENSBTAG00000005859	0.0156871	1.3219e-08	5	31347861	31349882	LALBA	5:30211323	N	defense response to Gram-positive bacterium, defense response to Gram-negative bacterium
ENSBTAG00000032429	0.0471268	1.0206e-09	5	32263608	32264561	NA	5:30211323	N
ENSBTAG00000002390	0.0450131	1.5266e-06	5	32277008	32278883	CCDC184	5:30211323	N
ENSBTAG00000032183	1.62212e-05	4.289e-07	5	35657329	36042694	NELL2	5:30211323	N
ENSBTAG00000019711	0.0429814	5.4609e-07	5	85310640	85366003	LRMP	5:106371995	N
ENSBTAG00000008541	0.00238199	1.5295e-06	5	93926791	93950162	MGST1	5:106371996	N
ENSBTAG00000046324	4.98526e-07	1.6449e-07	5	100926603	100938555	NA	5:106371997	N
ENSBTAG00000038415	0.00102776	1.1417e-07	5	107649324	107666752	SLC6A12	5:106371998	N
ENSBTAG00000013658	0.00687827	2.1178e-06	5	108308618	108549124	ERC1	5:106371999	N
ENSBTAG00000020270	0.0401807	1.3277e-09	6	23557311	23679508	NFKB1	6:23469606	N	innate immune response, inflammatory response	Prolactin signaling pathway,PI3K-Akt signaling pathway, MAPK signaling pathway	abnormal humoral immune response, abnormal inflammatory response
ENSBTAG00000007173	0.000108116	4.6592e-07	6	71373513	71421283	PDGFRA	6:88729872	N		PI3K-Akt signaling pathway, MAPK signaling pathway
ENSBTAG00000022205	0.0361805	2.3592e-14	6	86223188	86239206	NA	6:88729873	N
ENSBTAG00000004040	0.00167278	4.5552e-16	6	86810496	86835733	UGT2A1	6:88729874	N
ENSBTAG00000002632	0.02869	1.4235e-13	6	87179502	87188025	CSN2	6:88729875	N		Prolactin signaling pathway
ENSBTAG00000005005	0.00765397	2.6018e-17	6	87262457	87280936	CSN1S2	6:88729876	N	defense response to bacterium
ENSBTAG00000039787	0.0201814	1.4871e-14	6	87378398	87392750	CSN3	6:88729877	N
ENSBTAG00000011961	0.00142729	4.396e-09	6	90673205	90674173	PF4	6:88729878	N	immune response, inflammatory response
ENSBTAG00000027513	0.000116033	6.438e-08	6	90695494	90697557	CXCL2	6:88729879	N	immune response, inflammatory response
ENSBTAG00000010273	0.00133344	2.1769e-09	6	91065006	91071187	EREG	6:93131207	N	positive regulation of innate immune response
ENSBTAG00000018134	7.89595e-05	1.3061e-07	6	91126256	91138391	AREG	6:93131208	N
ENSBTAG00000004237	0.000299754	1.7392e-13	6	91430305	91480129	BTC	6:93131209	N
ENSBTAG00000019478	0.000973204	1.2818e-08	6	92508029	92531911	NAAA	6:93131210	N
ENSBTAG00000019633	0.0166505	1.8275e-20	6	93340874	93398475	SHROOM3	6:93131211	N
ENSBTAG00000038148	0.00124715	7.9271e-11	6	93486378	93488711	SOWAHB	6:93131212	N
ENSBTAG00000008479	0.0195564	2.5448e-12	6	94039946	94046358	CXCL13	6:93131213	N	inflammatory response, defense response to bacterium
ENSBTAG00000004353	0.0440823	2.1462e-09	6	94177121	94217673	CNOT6L	6:93131214	N
ENSBTAG00000014324	8.9526e-12	8.3929e-11	6	96346732	96526016	ANTXR2	6:93131215	N
ENSBTAG00000000595	5.92451e-10	1.1332e-08	7	18006365	18076590	FBN3	7:57794761	N
ENSBTAG00000039160	1.76502e-07	1.9415e-06	7	18866561	18937070	VAV1	7:57794762	N	immune response		abnormal T cell differentiation
ENSBTAG00000006797	0.00302195	1.2057e-07	7	28238850	28395380	MARCH3	7:57794763	N
ENSBTAG00000020489	0.00479013	6.932e-07	7	38732390	38795851	SEMA6A	7:57794764	N
ENSBTAG00000031701	0.00238199	2.0913e-06	9	96806294	96815764	TAGAP	9:80007099	N
ENSBTAG00000016327	0.00274508	2.927e-08	10	65395125	65427753	SLC28A2	10:51191670	N
ENSBTAG00000001468	0.00107868	3.0602e-07	10	67430991	67516426	SAMD4A	10:51191671	N
ENSBTAG00000006019	0.0474101	1.8575e-06	11	2798822	2907015	FAM178B	11:88742878	N
ENSBTAG00000008267	0.0376744	7.1151e-07	11	6195078	6208423	CNOT11	11:88742879	N
ENSBTAG00000006343	4.1907e-14	1.5119e-06	11	6721485	6757777	IL1R2	11:88742880	N	inflammatory response	MAPK signaling pathway
ENSBTAG00000018571	2.63954e-08	5.9182e-07	11	7121609	7141103	IL1RL1	11:88742881	N	negative regulation of T-helper 1 type immune response, inflammatory response
ENSBTAG00000033748	1.35441e-13	2.889e-07	11	7196920	7221257	IL18RAP	11:88742882	N
ENSBTAG00000001928	0.035847	3.558e-10	11	86834898	86857648	PDIA6	11:88742883	N
ENSBTAG00000007213	6.02081e-05	2.0776e-06	13	53667570	53710792	SIRPA	13:62017506	N			decreased T cell number
ENSBTAG00000011646	0.0283064	1.5757e-06	13	54353902	54359471	ZNF512B	13:62017507	N
ENSBTAG00000014555	6.32698e-07	5.587e-08	13	60037045	60071071	CASS4	13:62017508	N
ENSBTAG00000006539	0.000103664	6.6422e-10	13	60226028	60232034	NA	13:62017509	N
ENSBTAG00000021811	0.0296795	7.8961e-12	13	60729756	60773778	ANGPT4	13:62017510	N		PI3K-Akt signaling pathway
ENSBTAG00000010913	0.00870533	4.2995e-10	13	60944183	60949364	SRXN1	13:62017511	N
ENSBTAG00000017007	0.00397139	1.312e-10	13	61176218	61187210	TRIB3	13:62017512	N
ENSBTAG00000031453	3.70904e-05	2.3562e-11	13	62068569	62087750	CCM2L	13:62017513	N	wound healing		delayed wound healing
ENSBTAG00000007932	3.13304e-22	1.4765e-12	13	62106257	62151619	HCK	13:62017514	N	innate immune response		abnormal inflammatory response, abnormal immune system physiology
ENSBTAG00000003908	0.0496047	3.7431e-09	13	62728053	62754549	MAPRE1	13:62017515	N
ENSBTAG00000017098	1.21948e-07	1.3892e-08	13	63247711	63254775	BPIFA1	13:62017516	N	innate immune response		increased susceptibility to bacterial infection
ENSBTAG00000015724	0.00020898	7.3029e-12	13	63284373	63305522	BPIFB1	13:62017517	N	innate immune response
ENSBTAG00000000512	0.000910888	1.2199e-08	13	63408786	63490256	SNTA1	13:62017518	N
ENSBTAG00000010131	0.0137345	2.1647e-09	13	63632327	63670697	CBFA2T2	13:62017519	N
ENSBTAG00000018101	0.0255698	2.4622e-07	13	64258560	64274274	AHCY	13:62017520	N
ENSBTAG00000013303	1.36764e-06	1.4642e-10	13	64794728	64841518	ACSS2	13:62017521	N
ENSBTAG00000022562	0.0286695	1.5067e-06	13	66892461	66893403	NA	13:62017522	N
ENSBTAG00000007838	0.0367217	1.2275e-06	14	1620570	1622643	MFSD3	14:61344981	N
ENSBTAG00000021240	1.67748e-08	3.1324e-07	14	62247265	62451661	DCSTAMP	14:61344982	N
ENSBTAG00000002139	0.0444192	4.6589e-08	16	29986413	29988254	MIXL1	16:47836093	N
ENSBTAG00000020266	0.0254521	1.7608e-06	16	37904212	37935985	SLC19A2	16:47836094	N
ENSBTAG00000017722	2.16066e-11	1.3108e-10	16	37973199	38045988	F5	16:47836095	N
ENSBTAG00000021210	0.0002276	1.0585e-08	16	47798009	47800497	HES2	16:47836096	N
ENSBTAG00000021202	0.0283064	6.6642e-14	16	47827124	47934930	ACOT7	16:47836097	Y
ENSBTAG00000008125	0.00133344	2.3465e-08	16	48081092	48137067	KCNAB2	16:47836098	N
ENSBTAG00000045754	0.00385199	4.1231e-09	16	50553087	50556851	SMIM1	16:47836099	N
ENSBTAG00000015632	0.00612792	1.407e-07	16	52492065	52494746	TNFRSF18	16:47836100	N	immune response, inflammatory response		abnormal T cell activation, increased T cell proliferation
ENSBTAG00000014707	2.16462e-14	7.1586e-07	16	52714627	52715665	ISG15	16:47836101	N	defense response to bacterium
ENSBTAG00000001788	0.00160419	4.6824e-07	16	55407771	55442826	PDPN	16:47836102	N
ENSBTAG00000002164	5.00676e-06	8.9061e-11	16	62138403	62214479	AXDND1	16:47836103	N
ENSBTAG00000003829	0.0452737	3.5028e-11	18	45971859	45991833	HPN	18:43909571	N
ENSBTAG00000016037	3.0168e-05	8.1198e-07	18	50819358	50838361	BCKDHA	18:43909572	N
ENSBTAG00000003014	0.0229406	3.246e-07	19	33816540	33834542	TRPV2	19:43038655	N
ENSBTAG00000008009	0.00122153	1.0742e-06	19	35543311	35546100	PLD6	19:43038656	N
ENSBTAG00000006886	0.0461408	2.6022e-07	19	37502276	37544657	FAM117A	19:43038657	N
ENSBTAG00000006035	4.65762e-06	1.0713e-07	19	40655222	40663767	PPP1R1B	19:43038658	N
ENSBTAG00000012854	0.00766532	6.9735e-08	19	40894257	40905176	GSDMB	19:43038659	N
ENSBTAG00000040279	0.0215035	8.1196e-11	19	41557545	41561796	KRT24	19:43038660	N
ENSBTAG00000030548	0.0219887	8.6815e-08	19	41631642	41637275	KRT27	19:43038661	N
ENSBTAG00000016384	0.0409576	1.2161e-08	19	42301511	42309720	KRT32	19:43038662	N
ENSBTAG00000046580	2.93936e-06	2.6475e-08	19	42877797	42888179	DHX58	19:43038663	N	negative regulation of innate immune response		abnormal response to infection, increased T cell apoptosis
ENSBTAG00000001195	0.00214251	2.3635e-06	19	42922699	42938502	KCNH4	19:43038664	N			decreased NK T cell number
ENSBTAG00000021523	0.0476598	6.329e-08	19	43056660	43132624	STAT3	19:43038665	N		Prolactin signaling pathway	abnormal innate immunity, increased susceptibility to bacterial infection
ENSBTAG00000019090	0.00173253	6.4598e-13	19	43366278	43374706	PLEKHH3	19:43038666	N
ENSBTAG00000016847	1.53926e-13	1.6534e-10	19	43945992	43947907	ARL4D	19:43038667	N
ENSBTAG00000004196	3.03508e-15	1.5804e-06	19	45493957	45520053	FMNL1	19:43038668	N
ENSBTAG00000009987	0.000158144	1.1276e-07	19	46968837	47027388	ITGB3	19:43038669	N	wound healing	PI3K-Akt signaling pathway
ENSBTAG00000007409	6.52207e-07	2.2775e-06	19	49268640	49292988	MILR1	19:43038670	N
ENSBTAG00000014002	0.0412945	1.7828e-06	19	49338200	49374922	CEP95	19:43038671	N
ENSBTAG00000015394	7.80103e-06	4.112e-11	19	50537804	50546687	FN3K	19:43038672	N
ENSBTAG00000015390	0.0466069	1.3994e-10	19	50555062	50562978	FN3KRP	19:43038673	N
ENSBTAG00000001997	8.62173e-05	5.0019e-15	20	33456349	33528569	MROH2B	20:38471456	N			abnormal T cell physiology, decreased T cell proliferation
ENSBTAG00000001492	4.83774e-18	1.9442e-09	20	35248388	35347535	FYB1	20:38471457	N	immune response
ENSBTAG00000012688	0.028511	6.9427e-14	20	38272477	38300277	CAPSL	20:38471458	N
ENSBTAG00000032933	3.55111e-05	2.0053e-13	20	39281008	39344413	TTC23L	20:38471459	N
ENSBTAG00000015478	0.00890624	9.5539e-09	20	66681686	66718713	SRD5A1	20:38471460	N
ENSBTAG00000010730	5.35972e-06	5.9787e-09	23	10627244	10628260	NA	23:11477905	N
ENSBTAG00000019315	0.0253258	5.5065e-07	23	19907160	19945051	PLA2G7	23:11477906	N			increased susceptibility to bacterial infection
ENSBTAG00000007268	1.98066e-07	1.7371e-07	23	48633936	48776698	F13A1	23:11477907	N
ENSBTAG00000016397	0.040172	1.1358e-06	23	49451466	49608971	CDYL	23:11477908	N
ENSBTAG00000018938	0.0127081	2.8276e-09	25	3650394	3673924	CDIP1	25:35354412	N
ENSBTAG00000003020	0.0464692	8.1004e-07	25	34930217	34940479	SSC4D	25:35354413	N
ENSBTAG00000012050	0.0102632	8.0288e-08	25	35114124	35126594	ORAI2	25:35354414	N			abnormal T cell activation, abnormal T cell physiology
ENSBTAG00000009236	9.5484e-06	2.7481e-07	25	38842844	38866581	DAGLB	25:35354415	N
ENSBTAG00000008100	9.24732e-07	1.054e-07	26	18858709	18871716	GOLGA7B	26:20463679	N
ENSBTAG00000008102	0.0371762	8.4855e-09	26	18869719	19013761	CRTAC1	26:20463680	N
ENSBTAG00000045728	0.000271225	5.518e-08	26	21141592	21148318	SCD	26:20463681	N			increased susceptibility to bacterial infection
